# Supplementary material for: spaMGCN: a graph convolutional network with autoencoder for spatial domain identification using multi-scale adaptation
Source: Genome Biol. 2025 Jun 10;26:159. doi: 10.1186/s13059-025-03637-z (PMC12150536; doi:10.1186/s13059-025-03637-z)
Supplement: Supplementary file 2 — Additional file 2: Table S1-S4. [file 13059_2025_3637_MOESM2_ESM.xlsx]

## Sheet: Table S1
Table S1.ARI of different methods on various spatial multi-omics datasets.
	Mouse_Thymus	Mouse_Spleen	S1	S2	S3
spaMGCN	0.4626	0.1477	0.2824	0.244	0.2926
SpatialGlue	/	0.0974	0.2385	0.2273	0.2314
SSGATE	0.29258	0.07242	0.15584	0.13098	0.18134
GraphST	0.16294	0.0128	0.11562	0.07936	0.13338
GAAEST	0.0656	0.0084	0.06104	0.0197	0.08188
scMDC	0.2673	0.0373	0.094	0.0834	0.0777
SpaGIC	0.1372	0	0.0967	0.0921	0.1138

## Sheet: Table S2
Table S2.AMI of different methods on various spatial multi-omics datasets.
	Mouse_Thymus	Mouse_Spleen	S1	S2	S3
spaMGCN	0.4923	0.1965	0.4025	0.357	0.4162
SpatialGlue	/	0.19426	0.3592	0.3442	0.3635
SSGATE	0.3823	0.12536	0.27928	0.23082	0.3066
GraphST	0.2639	0.02696	0.21324	0.15562	0.229
GAAEST	0.098	0.017	0.09474	0.02766	0.10526
scMDC	0.3642	0.0536	0.15	0.1298	0.0935
SpaGIC	0.2107	0.0204	0.1801	0.1805	0.2121

## Sheet: Table S3
Table S3.NMI of different methods on various spatial multi-omics datasets.
	Mouse_Thymus	Mouse_Spleen	S1	S2	S3
spaMGCN	0.5012	0.2064	0.4209	0.3779	0.4347
SpatialGlue	/	0.20422	0.379	0.3654	0.3839
SSGATE	0.3914	0.13582	0.30096	0.255	0.32834
GraphST	0.27668	0.03896	0.23712	0.18262	0.25344
GAAEST	0.106	0.024	0.10952	0.03398	0.11706
scMDC	0.3716	0.0666	0.16	0.1413	0.1312
SpaGIC	0.224	0.0398	0.2064	0.2088	0.2302

## Sheet: Table S4
Table S4.spatial multi-omics Dataset Summary
datasets	spots	RNA_dim	Others_dim	number of domains	types
Mouse Thymus	4468	23622	51	8	RNA-protein
Mouse Spleen	2651	32285	21	5	RNA-protein
human lymph node S1	3484	18085	31	10	RNA-protein
human lymph node S2	3359	18085	31	10	RNA-protein
human lymph node S3	3408	18085	31	10	RNA-protein
E15	1949	2144	47287	7	RNA-ATAC
Human placenta	1662	36601	63	10	RNA-ATAC
